# Supplementary material for: Cross-Linking of Oxidized Hydroxypropyl Cellulose in Paper: Influence of Molecular Weight and Polymer Distribution on Paper Wet Strength Development
Source: Gels. 2023 Mar 9;9(3):206. doi: 10.3390/gels9030206 (PMC10048462; doi:10.3390/gels9030206)
Supplement: Supplementary file 1 [file gels-09-00206-s001.zip]

Archive with 1 entries (1 files):
- gels-2234649-supplementary.pdf
